# Supplementary material for: Sex differences in intrusive memories following trauma
Source: PLoS One. 2018 Dec 6;13(12):e0208575. doi: 10.1371/journal.pone.0208575 (PMC6283557; doi:10.1371/journal.pone.0208575)
Supplement: S1 File — (ZIP) [file pone.0208575.s001.zip]

Archive with 12 entries (12 files):
- Hsu2018_PlosOne Dataset_Sex Diff Memory.sav
- Hsu2018_PlosOne_Age DAS PCL.spv
- Hsu2018_PlosOne_Arousal by Gender Group.spv
- Hsu2018_PlosOne_Gender dist by Group.spv
- Hsu2018_PlosOne_IM by Gender Group cov Age incl posthoc.spv
- Hsu2018_PlosOne_IM by Gender Group incl posthoc.spv
- Hsu2018_PlosOne_M Supp by Gender subgroup.spv
- Hsu2018_PlosOne_M Supp by Gender.spv
- Hsu2018_PlosOne_M Supp by Group.spv
- Hsu2018_PlosOne_MR by Gender Group cov Age.spv
- Hsu2018_PlosOne_MR by Gender Group.spv
- Hsu2018_PlosOne_Valence by Gender Group.spv
